# Supplementary material for: Constructing Molybdenum Phosphide@Cobalt Phosphide Heterostructure Nanoarrays on Nickel Foam as a Bifunctional Electrocatalyst for Enhanced Overall Water Splitting
Source: Molecules. 2023 Apr 22;28(9):3647. doi: 10.3390/molecules28093647 (PMC10180104; doi:10.3390/molecules28093647)
Supplement: Supplementary file 1 [file molecules-28-03647-s001.zip]

Archive with 1 entries (1 files):
- molecules-2343332-supplementary.pdf
